# Supplementary material for: Vitamin D deficiency among apparently healthy adults in northern China: behavioral correlates and an indoor-lifestyle framework
Source: Front Public Health. 2026 Jul 8;14:1871195. doi: 10.3389/fpubh.2026.1871195 (PMC13388901; doi:10.3389/fpubh.2026.1871195)
Supplement: Supplementary file 1 [file Data_Sheet_1.ZIP]

Archive with 2 entries (2 files):
- Supplementary_File2.docx
- Supplementary_File1.docx
